# Supplementary material for: Overexpression of Ent-Kaurene Synthase Genes Enhances Gibberellic Acid Biosynthesis and Improves Salt Tolerance in Anoectochilus roxburghii (Wall.) Lindl
Source: Genes (Basel). 2025 Jul 30;16(8):914. doi: 10.3390/genes16080914 (PMC12386170; doi:10.3390/genes16080914)
Supplement: Supplementary file 1 [file genes-16-00914-s001.zip]

Archive with 1 entries (1 files):
- genes-3744811-supplementary.pdf
